# Supplementary material for: Relationship between the Cycle Threshold Value (Ct) of a Salmonella spp. qPCR Performed on Feces and Clinical Signs and Outcome in Horses
Source: Microorganisms. 2023 Jul 30;11(8):1950. doi: 10.3390/microorganisms11081950 (PMC10459194; doi:10.3390/microorganisms11081950)
Supplement: Supplementary file 1 [file microorganisms-11-01950-s001.zip]

Archive with 1 entries (1 files):
- microorganisms-2301039-supplementary.pdf
